# Supplementary material for: Serum Neurofilament Light Chain and Glial Fibrillary Acidic Protein as Biomarkers in Primary Progressive Multiple Sclerosis and Hereditary Spastic Paraplegia Type 4
Source: Int J Mol Sci. 2022 Nov 3;23(21):13466. doi: 10.3390/ijms232113466 (PMC9657281; doi:10.3390/ijms232113466)
Supplement: Supplementary file 1 [file ijms-23-13466-s001.zip]

Archive with 2 entries (2 files):
- Supplementary Figure S1.png
- Supplementary Table S1.xlsx
