# Supplementary material for: Serum Neurofilament Light Chain and Glial Fibrillary Acidic Protein as Biomarkers in Primary Progressive Multiple Sclerosis and Hereditary Spastic Paraplegia Type 4
Source: Int J Mol Sci. 2022 Nov 3;23(21):13466. doi: 10.3390/ijms232113466 (PMC9657281; doi:10.3390/ijms232113466)
Supplement: Supplementary file 1 [file ijms-23-13466-s001.zip › Supplementary Table S1.xlsx]

## Sheet: Tabelle1
						Cerebral MRI							Spinal MRI			MEP					SEP					VEP			CSF
Diagnosis	Patient #	Age at examination	Age at onset	Disease duration	Sex	Time from serum sampling (months)	periventricular lesions	juxtacortical lesions	infratentorial lesions	Gd+ lesions	stable to previous cMRI	Time from cMRI to previous cMRI (months)	Time from serum sampling (months)	cervical lesions	thoracic lesions	Time from serum sampling (months)	MEP URE	MEP ULE	MEP LRE	MEP LLE	Time from serum sampling (months)	SEP URE	SEP ULE	SEP LRE	SEP LLE	Time from serum sampling (months)	VEP R	VEP L	Time from serum sampling (months)	Cells per μL	IgG Index	QAlb (x 10-3)	OCB	MRZ
PPMS	1	76.4944	56	20.4944	female	3.80328	confluent	8	4	no	yes	8.16393	-3.70492	>3	1	na	na	na	na	na	na	na	na	na	na	na	na	na	na	na	na	na	na	na
PPMS	2	44.2389	36	8.23889	male	-1.47541	3	>9	0	no	na	na	-1.57377	2	4	34.3279	abnormal	normal	normal	abnormal	-1.60656	abnormal	abnormal	abnormal	abnormal	34.3279	abnormal	abnormal	-1.60656	1	na	na	negative	positive
PPMS	3	64.2917	56	8.29167	male	-18.623	confluent	>9	2	no	yes	30.6557	-18.623	2	na	19.4426	abnormal	abnormal	abnormal	abnormal	-22.4262	na	na	abnormal	abnormal	-22.4262	abnormal	abnormal	-22.459	2	na	na	negative	na
PPMS	4	44.525	32	12.525	male	-15.7377	>9	5	2	no	yes	21.8361	-14	none	none	-152.361	normal	normal	normal	normal	-152.361	na	na	abnormal	normal	-152.361	abnormal	abnormal	-152.361	1	0.5	9.2757	positive	na
PPMS	5	63.4556	60	3.45556	female	-3.5082	>9	>9	0	no	yes	9.37705	-3.47541	2	1	-3.5082	abnormal	normal	abnormal	normal	-3.47541	normal	normal	abnormal	abnormal	-7.2459	normal	normal	-7.27869	1	0.74	6.59193	positive	negative
PPMS	6	62.075	53	9.075	female	1.44262	10	0	2	no	yes	11.8033	1.44262	3	4	-8.42623	na	na	abnormal	abnormal	-8.42623	na	na	abnormal	abnormal	-8.42623	abnormal	abnormal	-8.4918	3	1.39	2.31579	positive	positive
PPMS	7	60.6722	53	7.67222	female	-5.04918	4	2	0	no	yes	13.1148	-4.81967	3	1	na	na	na	na	na	na	na	na	na	na	na	na	na	na	na	na	na	na	na
PPMS	8	60.5806	53	7.58056	female	-8.39344	>9	>9	3	no	yes	43.8033	-6.52459	2	2	-67.9672	normal	normal	abnormal	abnormal	-67.9672	na	na	abnormal	abnormal	-67.9672	normal	normal	-67.9672	1	0.56	4.12017	positive	na
PPMS	9	60.4778	44	16.4778	male	0	6	3	4	no	yes	8.32787	1.01639	>5	>5	na	na	na	na	na	na	na	na	na	na	na	na	na	na	na	na	na	na	na
PPMS	10	47.1167	43	4.11667	male	0.459016	confluent	>9	4	no	yes	4.4918	0.459016	>5	>5	-1.34426	abnormal	abnormal	abnormal	abnormal	-1.34426	abnormal	abnormal	abnormal	abnormal	-1.34426	abnormal	abnormal	-1.37705	8	1.01	10.8184	positive	positive
PPMS	11	57.9833	55	2.98333	male	-2.7541	>9	4	2	no	yes	21.2459	-2.7541	4	4	na	na	na	na	na	na	na	na	na	na	na	na	na	-24.2623	1	na	na	negative	na
PPMS	12	48.9167	18	30.9167	male	-3.18033	confluent	>9	5	no	yes	15.0164	-1.11475	5	na	na	na	na	na	na	na	na	na	na	na	na	na	na	-86.7213	na	na	na	positive	na
PPMS	13	56.4917	53	3.49167	male	-1.21311	6	4	1	no	na	na	-1.21311	none	1	-3.5082	abnormal	normal	abnormal	abnormal	-4.88525	na	na	normal	normal	-1.18033	abnormal	abnormal	-1.2459	1	0.56	7.09459	positive	negative
PPMS	14	48.6222	29	19.6222	female	-0.0327869	>9	>9	1	no	na	na	-0.0655738	none	none	-0.0327869	normal	normal	abnormal	abnormal	-0.0327869	na	na	abnormal	abnormal	-0.0327869	normal	abnormal	-0.0655738	4	0.86	3.49693	positive	negative
PPMS	15	55.0972	51	4.09722	female	-4.81967	>9	>9	4	yes	na	na	-4.81967	3	na	na	na	na	na	na	na	na	na	na	na	na	na	na	-5.08197	na	na	na	positive	na
PPMS	16	53.8	46	7.8	female	-1.37705	5	>9	0	no	yes	29.377	-1.37705	1	none	na	na	na	na	na	na	na	na	na	na	na	na	na	-30.459	na	na	na	positive	na
PPMS	17	53.9667	52	1.96667	female	0	>9	>9	5	no	yes	3.21311	0	none	none	-9.93443	na	na	abnormal	abnormal	na	na	na	na	na	-9.93443	abnormal	abnormal	-9.93443	3	na	na	positive	positive
PPMS	18	53.8333	48	5.83333	female	6.72131	>20	>20	3	no	no	31.2131	-24.4918	5	3	-61.9344	abnormal	normal	abnormal	abnormal	-61.9016	normal	normal	abnormal	abnormal	-61.9016	abnormal	abnormal	-61.9016	3	0.76	7.3855	positive	positive
PPMS	19	53.4833	51	2.48333	male	-0.688525	>9	>9	0	no	yes	5.14754	-5.83607	>5	>5	-18.459	abnormal	abnormal	abnormal	normal	-19.9344	abnormal	normal	abnormal	abnormal	-19.9344	normal	normal	-27.3443	9	na	na	positive	na
PPMS	20	53.3667	47	6.36667	female	-1.37705	confluent	3	0	no	yes	5.90164	-2	>5	>5	-7.31148	na	na	abnormal	abnormal	-7.31148	na	na	abnormal	abnormal	-7.31148	abnormal	abnormal	-7.14754	1	0.55	7.72627	positive	na
PPMS	21	48.7417	23	25.7417	female	1.11475	>9	>9	4	no	yes	8.68852	1.11475	4	1	na	na	na	na	na	na	na	na	na	na	na	na	na	-168.23	3	na	na	positive	na
PPMS	22	40.7889	35	5.78889	male	-15.4098	confluent	>9	>5	no	no	10.7541	-15.4098	confluent	confluent	-1.2459	abnormal	abnormal	abnormal	abnormal	-1.2459	abnormal	abnormal	abnormal	abnormal	-1.2459	abnormal	abnormal	-1.2459	15	1.43	5.28827	positive	negative
PPMS	23	49.2694	46	3.26944	male	0.0327869	>9	>9	4	yes	no	3.37705	0.0327869	>5	na	-30.7869	abnormal	abnormal	abnormal	abnormal	-30.7541	abnormal	abnormal	abnormal	abnormal	-30.7541	abnormal	abnormal	-30.7541	18	0.98	10.0842	positive	positive
PPMS	24	52.4278	43	9.42778	male	0	confluent	>9	>5	no	yes	11.5738	na	na	na	na	na	na	na	na	na	na	na	na	na	na	na	na	-115.049	10	na	na	positive	na
PPMS	25	50.0194	35	15.0194	female	-3.44262	confluent	3	3	no	yes	35.377	0	confluent	confluent	na	na	na	na	na	na	na	na	na	na	na	na	na	-172.754	11	0.69	na	positive	na
SPG4	26	31.1417	27	4.14	male	na	na	na	na	na	na	na	na	na	na	12	normal	normal	normal	normal	na	na	na	na	na	na	na	na	na	na	na	na	na	na
SPG4	27	31.525	20	11.53	female	15.1475	none	none	none	na	na	na	-109.672	none	none	na	na	na	na	na	na	na	na	na	na	na	na	na	na	na	na	na	na	na
SPG4	28	44.0139	30	14.01	female	-47.7377	none	none	none	na	na	na	-47.4426	none	none	-27.377	normal	normal	abnormal	abnormal	-27.377	na	na	abnormal	abnormal	na	na	na	na	na	na	na	na	na
SPG4	29	44.2472	30	14.25	female	na	na	na	na	na	na	na	na	na	na	22.9508	normal	normal	normal	normal	na	na	na	na	na	na	na	na	na	na	na	na	na	na
SPG4	30	48.2028	38	10.2	female	-11.8361	none	none	none	na	na	na	-11.8361	none	none	na	na	na	na	na	na	na	na	na	na	na	na	na	na	na	na	na	na	na
SPG4	31	48.2667	44	4.27	male	-1.67213	none	none	none	na	na	na	na	na	na	na	na	na	na	na	na	na	na	na	na	na	na	na	na	na	na	na	na	na
SPG4	32	49.5722	34	15.57	female	-91.541	none	none	none	na	na	na	-8.4918	none	none	na	na	na	na	na	na	na	na	na	na	na	na	na	na	na	na	na	na	na
SPG4	33	52.8972	50	2.9	male	na	na	na	na	na	na	na	na	na	na	-16.5902	normal	normal	normal	normal	na	na	na	na	na	na	na	na	na	na	na	na	na	na
SPG4	34	54.1194	44	10.12	male	na	na	na	na	na	na	na	na	na	na	na	na	na	na	na	na	na	na	na	na	na	na	na	na	na	na	na	na	na
SPG4	35	54.6583	47	7.66	female	-34.6885	(cerebral microangiopathy)		none	na	na	na	-33.2459	none	none	-27.082	normal	normal	abnormal	abnormal	na	na	na	na	na	na	na	na	-31.8689	na	na	na	negative	na
SPG4	36	55.3361	48	7.34	male	-49.541	none	none	none	na	na	na	-50.623	none	none	-49.541	normal	normal	normal	normal	na	na	na	na	na	na	na	na	na	na	na	na	na	na
SPG4	37	55.6278	51	4.63	male	-48.918	none	none	none	na	na	na	na	na	na	-9.63934	normal	normal	normal	normal	-36.6557	na	na	normal	abnormal	na	na	na	na	na	na	na	na	na
SPG4	38	56.1722	51	5.17	male	-61.8361	none	none	none	na	na	na	-63.8361	none	none	na	na	na	na	na	na	na	na	na	na	-63.3443	normal	normal	na	na	na	na	na	na
SPG4	39	56.2306	49	7.23	male	-24.2623	none	none	none	na	na	na	-24.2623	none	none	na	na	na	na	na	na	na	na	na	na	na	na	na	na	na	na	na	na	na
SPG4	40	56.7167	40	16.72	female	-87.2459	none	none	none	na	na	na	-79.1803	none	none	-79.1803	normal	normal	abnormal	abnormal	na	na	na	na	na	na	na	na	-79.1803	1	0.46	3.7	na	na
SPG4	41	57.4306	48	9.43	male	-58.7213	none	none	none	na	na	na	-62.6885	none	none	-58.7213	normal	normal	normal	normal	na	na	na	na	na	na	na	na	-58.6885	1	0.43	7	na	na
SPG4	42	57.6	42	15.6	female	-89.082	(cerebral microangiopathy)		none	na	na	na	-89.2131	none	none	-89.2131	normal	normal	abnormal	normal	-89.2131	normal	normal	abnormal	abnormal	na	na	na	-87.1803	1	0.59	3.7	na	na
SPG4	43	60.3917	46	14.39	male	na	na	na	na	na	na	na	-160.852	none	none	-161.016	normal	normal	abnormal	abnormal	-161.016	normal	normal	normal	normal	na	na	na	-161.016	1	0.55	8.9	na	na
SPG4	44	62.2528	44	18.25	female	-100.098	none	none	none	na	na	na	na	na	na	-96.8525	normal	normal	abnormal	abnormal	-96.8525	normal	normal	normal	abnormal	-96.8525	normal	normal	-96.8525	3	na	na	negative	na
SPG4	45	62.7861	49	13.79	male	-161.443	(cerebral microangiopathy)		none	na	na	na	-120.197	none	none	0	normal	normal	abnormal	abnormal	-120.23	na	na	normal	normal	-154.262	normal	normal	-154.262	2	0.45	na	negative	na
SPG4	46	67.1944	56	11.19	female	na	na	na	na	na	na	na	na	na	na	-37.2459	normal	normal	abnormal	normal	-73.0164	na	na	normal	normal	na	na	na	na	na	na	na	na	na
SPG4	47	68.1361	60	8.14	male	-71.3443	none	none	(pontine microangiopathy)	na	na	na	-74.2951	none	none	-28.2951	normal	normal	normal	normal	-16.3279	normal	normal	normal	normal	na	na	na	-71.3443	1	0.39	5.6	negative	na
SPG4	48	70.4639	55	15.46	female	-23.8689	none	none	none	na	na	na	-117.934	none	none	-117.967	normal	normal	abnormal	abnormal	na	na	na	na	na	na	na	na	-117.803	0	na	na	na	na
SPG4	49	72.4528	55	17.45	female	-131.049	none	none	none	na	na	na	-202.918	none	none	-27.3115	normal	normal	abnormal	abnormal	-109.115	na	na	abnormal	abnormal	na	na	na	na	na	na	na	na	na
SPG4	50	72.8778	55	17.88	male	-71.8033	none	none	none	na	na	na	-75.1148	none	none	-71.6393	na	na	abnormal	abnormal	-71.6393	na	na	abnormal	abnormal	na	na	na	-71.7705	1	na	4.2	negative	na
Time from serum sampling: (+) indicates the result (MRI, EP, CSF) was obtained after serum sampling, (-) indicates the result was obtained before serum sampling
Abbreviations
cMRI	cerrebral magnetic resonance imaging
CSF	cerebrospinal fluid
Gd+	Gadolinium enhancing
L	left
LLE	left lower extremity
LRE	right lower extremity
MEP	motor evoked potentials; abnormal if not evoked by cortical stimulation or with delayed central latency and/or reduced amplitude
MRI	magnetic resonance imaging
MRZ	MRZ (measles, rubella, varicella zoster virus) reaction; positive in case of intrathecal IgG synthesis against at least 2 of the 3 viruses
na	not available
OCB	oligoclonal bands
QAlb	albumin CSF/serum quotient
R	right
SEP	somatosensory evoked potentials; abnormal if not evoked or with delayed central latency and/or reduced amplitude
ULE	left upper extremity
URE	right upper extremity
VEP	visual evoked potentials; abnormal if not evoked (in case of blindness) or with delayed latency
